# Supplementary material for: The Two Faces of Janus: Why Thyrotropin as a Cardiovascular Risk Factor May Be an Ambiguous Target
Source: Front Endocrinol (Lausanne). 2020 Oct 26;11:542710. doi: 10.3389/fendo.2020.542710 (PMC7649136; doi:10.3389/fendo.2020.542710)
Supplement: Supplementary file 6 [file DataSheet_6.csv]

author	year	Ne	Me	Se	Nc	Mc	Sc		Cause	Comment	Design	Min. Interval	NOS
Karlovic et al.	2004	43	15,7	2,6	39	16	2,8	pmol/L	combat	NA	C	60	7,00
Kozaric-Kovacic et al.	2002	38	15,57	2,77	32	15,07	2,83	pmol/L	combat	NA	C	43	9,00
Bauer et al.	1994	12	11,26	2,15	20	16,09	2,59	pmol/L	flight	NA	C	1	4,00
Mason et al.	1996	11	18,79	2,32	11	17,12	3,09	pmol/L	combat	NA	C	120	9,00
Kamoi et al.	2006	69	15,96	4,24	69	16,34	4,11	pmol/L	earthquake	Euthyroid Graves' disease	L	12	8,00
Olff et al.	2006	39	14,1	2,4	44	13,5	2,4	pmol/L	heterogeneous	unadjusted	C	12	8,00
Bunevicius et al.	2012	18	12,74	2,96	34	13,64	2,57	pmol/L	sexual abuse	NA	C	120	8,00
Friedman et al.	2005	63	16,47	2,7	42	16,73	2,96	pmol/L	sexual abuse	NA	C	24	5,00
Morgan et al.	2000	72	19,43	2,57	72	20,59	2,57	pmol/L	military training	NA	L	0	8,00
Mason et al.	1994	96	20	0,4	24	20	1	pmol/L	combat	NA	C	240	7,00
Wang et al.	1999	12	16,86	0,77	18	17,37	0,64	pmol/L	combat	NA	C	540	7,00
Kosten et al.	1990	11	19,31	5,15	28	19,31	3,86	pmol/L	unspecified	Interval not reported	C	NA	6,00
Sinai et al.	2014	49	9,4	1,4	43	9,7	1,7	pmol/L	interpersonal violence in childhood	NA	C	48	6,00
