# Supplementary material for: The Two Faces of Janus: Why Thyrotropin as a Cardiovascular Risk Factor May Be an Ambiguous Target
Source: Front Endocrinol (Lausanne). 2020 Oct 26;11:542710. doi: 10.3389/fendo.2020.542710 (PMC7649136; doi:10.3389/fendo.2020.542710)
Supplement: Supplementary file 7 [file DataSheet_7.csv]

author	year	Ne	Me	Se	Nc	Mc	Sc	UoM	Cause	Comment	Design	Min. Interval	NOS
Karlovic et al.	2004	43	5,8	0,9	39	5,5	0,6	pmol/L	combat	NA	C	60	7
Kozaric-Kovacic et al.	2002	38	5,92	1,11	32	5,46	0,33	pmol/L	combat	NA	C	43	9
Mason et al.	1996	11	4,82	0,86	11	4,7	0,7	pmol/L	combat	NA	C	120	9
Kamoi et al.	2006	69	3,85	0,62	69	3,78	0,51	pmol/L	earthquake	Euthyroid Graves' disease	L	12	8
Bunevicius et al.	2012	18	3,14	0,77	34	3,71	0,77	pmol/L	sexual abuse	NA	C	120	8
Friedman et al.	2005	63	4,19	0,82	42	3,97	0,65	pmol/L	sexual abuse	NA	C	24	5
Morgan et al.	2000	72	4	0,83	72	4,77	0,77	pmol/L	military training	NA	L	0	8
Mason et al.	1994	96	5,11	0,11	24	4,06	0,15	pmol/L	combat	NA	C	240	7
Wang et al.	1999	12	5,31	0,17	18	4,64	0,12	pmol/L	combat	NA	C	540	7
Sinai et al.	2014	49	4,7	0,6	43	4,6	0,8	pmol/L	interpersonal violence in childhood	NA	C	48	6
