# Supplementary material for: The Two Faces of Janus: Why Thyrotropin as a Cardiovascular Risk Factor May Be an Ambiguous Target
Source: Front Endocrinol (Lausanne). 2020 Oct 26;11:542710. doi: 10.3389/fendo.2020.542710 (PMC7649136; doi:10.3389/fendo.2020.542710)
Supplement: Supplementary file 9 [file DataSheet_9.csv]

author	year	Ne	Me	Se	Nc	Mc	Sc	UoM	Cause	Comment	Design	Min. Interval	NOS
Loo et al.	2013	120	5,58	0,97	100	1,75	0,45	nmol/L	cancer	NA	C	12	7
Karlovic et al.	2004	43	2,10	0,40	39	1,70	0,40	nmol/L	combat	NA	C	60	7
Kozaric-Kovacic et al.	2002	38	2,04	0,32	32	1,55	0,33	nmol/L	combat	NA	C	43	9
Sabioncello et al.	2000	15	2,11	0,39	14	1,99	0,26	nmol/L	combat	NA	C	4	7
Bauer et al.	1994	12	1,59	0,51	20	2,05	0,34	nmol/L	flight	NA	C	1	4
Mason et al.	1996	11	2,47	0,42	11	2,09	0,24	nmol/L	combat	NA	C	120	9
Bunevicius et al.	2012	18	2,02	0,32	34	2,14	0,33	nmol/L	sexual abuse	NA	C	120	8
Friedman et al.	2005	63	2,44	0,41	42	2,13	0,35	nmol/L	sexual abuse	NA	C	24	5
Morgan et al.	2000	72	2,05	0,31	72	2,65	0,36	nmol/L	military training	NA	L	0,00	8
Mason et al.	1994	96	2,70	0,06	24	2,00	0,08	nmol/L	combat	NA	C	240,00	7
Wang et al.	1999	12	2,73	0,13	18	2,34	0,01	nmol/L	combat	NA	C	540,00	7
Kosten et al.	1990	11	110,68	25,74	28	100,39	16,73	nmol/L	unspecified	Interval not reported	C	NA	6
Sinai et al.	2014	43	1,90	0,30	40	1,90	0,40	nmol/L	interpersonal violence in childhood	NA	C	48,00	6
